# Supplementary material for: PHGDH Orchestrates Cell Cycle Progression to Drive Cardiomyocyte Proliferation and Myocardial Regeneration via TGF‐β/Smad Signalling Pathway
Source: Cell Prolif. 2025 Sep 10;59(4):e70123. doi: 10.1111/cpr.70123 (PMC13052272; doi:10.1111/cpr.70123)
Supplement: Supplementary file 2 — Data S2: cpr70123‐sup‐0002‐supinfo.xlsx. [file CPR-59-e70123-s002.xlsx]

## Sheet: Sheet1
WB data
Fig 4
	Data normalization
Group	CyclinA2/β-actin	CDK2/β-actin	CyclinD1/β-actin
Ctrl-1	1.00046	1.01022	0.885568
Ctrl-2	0.948421	0.984791	1.07547
Ctrl-3	1.05112	1.00499	1.03896
NCT-503-1	0.72592	0.760586	0.588349
NCT-503-2	0.597885	0.824078	0.559103
NCT-503-3	0.47778	0.625333	0.530897
	Data normalization
Group	CyclinA2/β-actin	CDK2/β-actin	CyclinD1/β-actin
Ad-Ctrl-1	0.923056	1.20646	0.778548
Ad-Ctrl-2	0.849735	0.982438	0.892591
Ad-Ctrl-3	1.22721	0.811106	1.32886
Ad-PHGDH-1	2.24434	2.60807	3.5971
Ad-PHGDH-2	1.93455	2.19714	2.09664
Ad-PHGDH-3	2.04604	1.66144	2.17467
	Data normalization
Group	TGF-β1/β-actin	p-Smad2/Smad2	p-Smad3/Smad3
Ctrl-1	1.3012	0.763969	0.792073
Ctrl-2	1.10959	0.882341	1.0305
Ctrl-3	0.58921	1.35369	1.17742
NCT-503-1	0.236748	0.396848	0.647974
NCT-503-2	0.290175	0.278214	0.397557
NCT-503-3	0.334711	0.237738	0.47605
	Data normalization
Group	TGF-β1/β-actin	p-Smad2/Smad2	p-Smad3/Smad3
Ad-Ctrl-1	0.856968	0.717215	1.16434
Ad-Ctrl-2	1.27877	1.08917	0.963226
Ad-Ctrl-3	0.864266	1.19361	0.872438
Ad-PHGDH-1	1.66943	2.23122	1.84961
Ad-PHGDH-2	1.60898	2.32048	2.80813
Ad-PHGDH-3	1.78116	3.65566	2.66213
